# Supplementary material for: Simulated trapping and trawling exert similar selection on fish morphology
Source: Ecol Evol. 2022 Feb 12;12(2):e8596. doi: 10.1002/ece3.8596 (PMC8840878; doi:10.1002/ece3.8596)
Supplement: Supplementary file 3 — Supplementary Material [file ECE3-12-e8596-s003.zip]

Archive with 1 entries (1 files):
- ece38596-sup-0003-Script S4.R
