# Supplementary material for: Simulated trapping and trawling exert similar selection on fish morphology
Source: Ecol Evol. 2022 Feb 12;12(2):e8596. doi: 10.1002/ece3.8596 (PMC8840878; doi:10.1002/ece3.8596)
Supplement: Supplementary file 3 — Supplementary Material [file ECE3-12-e8596-s003.zip › ece38596-sup-0003-Script S4.R]

####################################################
## Project: Simulated trapping and trawling exert similar selection on fish morphology
## Script purpose: Supplement to article
## Date: 27/01/2022
####################################################

load("data_morphology_7_07_2021.RData")


# Note: these are the packages used by this script

library(tidyverse)
library(geomorph)
library(caret)
library(MASS)
library(smatr)
library(bootStepAIC)

#### Section: Notes      =================================

#### In model script vulnerability = treat

#### Data structure

#' 1) gdf.all = global dataset of all fish

#' coords: procrustes shapes for each fish
#' Csize: centroid size for each fish
#' treat: factor indicating what group fish belonged to (high vulnerability or low vulnerability)
#' gear: gear of each fish
#' sex: sex of each fish
#' mass: mass of each fish
#' length: length of each fish

#' 2) gdf.tra and gdf.trw are similar to above but subsets for each gear

#' 3) trap.list and trawl list are lists with raw coordinates and treat

#' 4) fin.df is the data.frame that is used for the caudal area and caudal aspect ratio models


#### Section: loading functions      =================================

# loading functions needed
# used to calculate scaled mass index
smi_fun <- function(y, x, x0 = mean(x)) {
  require(smatr)
  # mean of sample is computed directly in arguments

  # creating standardized major axis regression model from weight~length
  # extracting slope
  beta.sma <- coef(sma(log(y) ~ log(x)))[2]

  # creating scaled mass index (see Peig and Green 2009)
  SMI <- y * (x0 / x)^beta.sma

  # returning SMI
  return(SMI)
}


#### Section: Global model     =================================

# Global model


# global MANCOVA
global.mancova <- procD.lm(coords ~ Csize + treat + gear * treat + sex * treat, iter = 10000, data = gdf.all)

# effect size calculation
effect.sizes <- data.frame(names = rownames(global.mancova$aov.table), SS = global.mancova$aov.table$SS) %>%
  mutate(effect.size = SS / max(SS)) %>%
  mutate(effect.size = round(effect.size, 3))


#### Section: Allometry    =================================


# trawl allometry
all.mod.trw <- procD.lm(coords ~ Csize, data = gdf.trw, iter = 10000, print.progress = FALSE)


# trap allometry
all.mod.tra <- procD.lm(coords ~ Csize, data = gdf.tra, iter = 10000, print.progress = FALSE)


#### Section: LDA     =================================


# lda trawl


# model used to get size independent shape variables coords in this case response variable is already Procrustes shapes
lda.mod.trw <- procD.lm(coords ~ Csize, iter = 10000, data = gdf.trw)

# creating coordinate data frame needed for lda
lda.trw.df <- data.frame(shape = lda.mod.trw$residuals, treat = gdf.trw$treat) # using straight procrustes you would lda.df <- data.frame(shape=two.d.array(gdf.trap$coords),treat=trap.list$treat)

# setting seed for reproducibility
set.seed(123)

# creating partition for training dataset form 70% of whole trawl dataset
training.sample.trw <- lda.trw.df$treat %>% createDataPartition(p = 0.70, list = FALSE)

# creating training dataset for trawl LDA
train.data.trw <- lda.trw.df[training.sample.trw, ]

# creating test dataset for trawl LDA
test.data.trw <- lda.trw.df[-training.sample.trw, ]

# estimating preprocessing parameters to normalize the dataset (centering and scaling)
preproc.param.trw <- train.data.trw %>%
  preProcess(method = c("center", "scale"))

# transforming training dataset
train.transformed.trw <- preproc.param.trw %>% predict(train.data.trw)

# transforming test dataset
test.transformed.trw <- preproc.param.trw %>% predict(test.data.trw)

# creating LDA model based on training dataset
# warning of variables are collinear to be ignored as expected
lda.trw <- lda(treat ~ ., data = train.transformed.trw)

# making predictions using model on test dataset
predictions.lda.trw <- lda.trw %>% predict(test.transformed.trw)

# assessing model accuracy
# classification is around 75%
mean(predictions.lda.trw$class == test.data.trw$treat)


# lda trap


# model used to get size independent shape variables coords in this case response variable is already Procrustes shapes
lda.mod.tra <- procD.lm(coords ~ Csize, iter = 10000, data = gdf.tra)

# creating coordinate data frame needed for lda
lda.tra.df <- data.frame(shape = lda.mod.tra$residuals, treat = trap.list$treat) # using straight procrustes you would lda.df <- data.frame(shape=two.d.array(gdf.trap$coords),treat=trap.list$treat)

# setting seed for reproducibility
set.seed(123)

# creating partition for training dataset form 70% of whole trap dataset
training.sample.tra <- lda.tra.df$treat %>% createDataPartition(p = 0.70, list = FALSE)

# creating training dataset for trap LDA
train.data.tra <- lda.tra.df[training.sample.tra, ]

# creating test dataset for trap LDA
test.data.tra <- lda.tra.df[-training.sample.tra, ]

# estimating preprocessing parameters to normalize the dataset (centering and scaling)
preproc.param.tra <- train.data.tra %>%
  preProcess(method = c("center", "scale"))

# transforming training dataset
train.transformed.tra <- preproc.param.tra %>% predict(train.data.tra)

# transforming test dataset
test.transformed.tra <- preproc.param.tra %>% predict(test.data.tra)

# creating LDA model based on training dataset
# warning of variables are collinear to be ignored as expected
lda.tra <- lda(treat ~ ., data = train.transformed.tra)

# making predictions using model on test dataset
predictions.lda.tra <- lda.tra %>% predict(test.transformed.tra)

# assessing model accuracy
# classification is around 65%
mean(predictions.lda.tra$class == test.data.tra$treat)


#### Section: Disparity     =================================

# trawl disparity
trw.disp <- morphol.disparity(coords ~ Csize, groups = ~ treat * sex, data = gdf.trw, iter = 10000)


# trap disparity
tra.disp <- morphol.disparity(coords ~ Csize, groups = ~ treat * sex, data = gdf.tra, iter = 10000)


#### Section: Global SMI model     =================================


# global SMI full model data
global.SMI.mod.df <- data.frame(mass = gdf.all$mass, length = gdf.all$length, sex = gdf.all$sex, treat = gdf.all$treat, gear = gdf.all$gear) %>%
  filter(length != 0, mass != 0) %>%
  mutate(SMI = smi_fun(mass, length))

# creating SMI model
global.SMI.mod <- lm(SMI ~ sex * treat + gear * treat, data = global.SMI.mod.df)

# AIC selection
boot.stepAIC(global.SMI.mod, data = global.SMI.mod.df)

# Most parsimonious SMI model
global.SMI.mod.final <- lm(formula = SMI ~ sex + treat + gear, data = global.SMI.mod.df)

#### Section: Caudal fin area model    =================================

# full caudal area model
# filtering some 0 values for sl.length
global.area.mod <- lm(caudal_area ~ sl.length + treatment * sex + treatment * gear, data = fin.df %>% filter(sl.length > 0))

# AIC selection
boot.stepAIC(global.area.mod, data = fin.df %>% filter(sl.length > 0))

# Most parsimonious caudal area model with > 2 delta AIC compared to full model
global.area.mod.final <- lm(formula = caudal_area ~ sl.length + gear, data = fin.df %>% filter(sl.length > 0))

#### Section: Caudal fin aspect ratio model     =================================

# full caudal fin aspect ratio model
global.aspect.mod <- lm(aspect_ratio ~ sl.length + treatment * sex + treatment * gear, data = fin.df %>% filter(sl.length > 0))

# AIC selection
boot.stepAIC(global.aspect.mod,fin.df %>% filter(sl.length > 0))

# Most parsimonious caudal fin aspect ratio model
global.aspect.mod.final <- lm(formula = aspect_ratio ~ treatment, data = fin.df %>% filter(sl.length > 0))
